# Supplementary material for: Unresolved stalled ribosome complexes restrict cell-cycle progression after genotoxic stress
Source: Mol Cell. 2022 Apr 21;82(8):1557–1572.e7. doi: 10.1016/j.molcel.2022.01.019 (PMC9098122; doi:10.1016/j.molcel.2022.01.019)
Supplement: Table S1. Mass spectrometry analysis of proteins isolated by RIC to identify candidate cytoplasmic RBPs, related to Figure 1 [file mmc2.xlsx]

## Sheet: noCL v CL
			experiment 1			experiment 2
Uniprot name	Description	mean noCL	mean CL	noCL/CL	mean noCL	mean CL	noCL/CL	mean ratio	Potential RBP
ABC3F_HUMAN	DNA dC->dU-editing enzyme APOBEC-3F	0	26.4492	0	0	9.89915	0	0	Y
ABCF1_HUMAN	ATP-binding cassette sub-family F member 1	0	6.4126	0	0	6.39375	0	0	Y
AGO1_HUMAN	Protein argonaute-1	0	4.0503	0	0	1.26275	0	0	Y
AGO2_HUMAN	Protein argonaute-2	0	17.5789	0	0	10.8777	0	0	Y
AGO4_HUMAN	Protein argonaute-4	0	34.4656	0	0	4.3072	0	0	Y
AHNK_HUMAN	Neuroblast differentiation-associated protein AHNAK	0	57.2125	0	0	47.7146	0	0	Y
AKAP1_HUMAN	A-kinase anchor protein 1, mitochondrial	0	18.2316	0	0	6.66175	0	0	Y
AL3A2_HUMAN	Aldehyde dehydrogenase family 3 member A2	0	19.453	0	0	13.0355	0	0	Y
AN30A_HUMAN	Ankyrin repeat domain-containing protein 30A	0	7.78375	0	0	2.28815	0	0	Y
ANKH1_HUMAN	Ankyrin repeat and KH domain-containing protein 1	0	13.3307	0	0	7.04235	0	0	Y
ANR17_HUMAN	Ankyrin repeat domain-containing protein 17	0	11.7081	0	0	3.91195	0	0	Y
ANXA2_HUMAN	Annexin A2	0	7.016	0	0	14.3232	0	0	Y
ASCC3_HUMAN	Activating signal cointegrator 1 complex subunit 3	0	9.4622	0	0	4.3162	0	0	Y
ATPA_HUMAN	ATP synthase subunit alpha, mitochondrial	0	0.8552	0	0	1.6368	0	0	Y
ATX2_HUMAN	Ataxin-2	0	19.1092	0	0	5.59225	0	0	Y
ATX2L_HUMAN	Ataxin-2-like protein	0	63.6951	0	0	50.6005	0	0	Y
BZW1_HUMAN	Basic leucine zipper and W2 domain-containing protein 1	0	6.18885	0	0	6.52345	0	0	Y
BZW2_HUMAN	Basic leucine zipper and W2 domain-containing protein 2	0	7.92415	0	0	4.5076	0	0	Y
CAPR1_HUMAN	Caprin-1	0	174.818	0	0	135.778	0	0	Y
CCDC9_HUMAN	Coiled-coil domain-containing protein 9	0	8.41165	0	0	7.65015	0	0	Y
CE290_HUMAN	Centrosomal protein of 290 kDa	0	17.0705	0	0	10.3117	0	0	Y
CELF1_HUMAN	CUGBP Elav-like family member 1	0	113.489	0	0	106.711	0	0	Y
CHD2_HUMAN	Chromodomain-helicase-DNA-binding protein 2	0	0.33605	0	0	2.43125	0	0	Y
CIRBP_HUMAN	Cold-inducible RNA-binding protein	0	24.2907	0	0	27.5663	0	0	Y
CPEB4_HUMAN	Cytoplasmic polyadenylation element-binding protein 4	0	45.6795	0	0	7.88705	0	0	Y
CSDE1_HUMAN	Cold shock domain-containing protein E1	0	572.759	0	0	535.255	0	0	Y
DDX1_HUMAN	ATP-dependent RNA helicase DDX1	0	9.2596	0	0	4.1268	0	0	Y
DDX17_HUMAN	Probable ATP-dependent RNA helicase DDX17	0	5.1306	0	0	5.30905	0	0	Y
DDX21_HUMAN	Nucleolar RNA helicase 2	0	20.5935	0	0	10.4436	0	0	Y
DDX28_HUMAN	Probable ATP-dependent RNA helicase DDX28	0	1.19585	0	0	1.6783	0	0	Y
DDX3X_HUMAN	ATP-dependent RNA helicase DDX3X	0	386.187	0	0	376.739	0	0	Y
DDX3Y_HUMAN	ATP-dependent RNA helicase DDX3Y	0	29.6146	0	0	45.2315	0	0	Y
DDX4_HUMAN	Probable ATP-dependent RNA helicase DDX4	0	2.0944	0	0	0.47415	0	0	Y
DDX5_HUMAN	Probable ATP-dependent RNA helicase DDX5	0	57.533	0	0	92.3386	0	0	Y
DDX6_HUMAN	Probable ATP-dependent RNA helicase DDX6	0	21.4376	0	0	17.8493	0	0	Y
DHX36_HUMAN	ATP-dependent DNA/RNA helicase DHX36	0	15.3262	0	0	12.0018	0	0	Y
DHX57_HUMAN	Putative ATP-dependent RNA helicase DHX57	0	21.9428	0	0	12.3312	0	0	Y
DHX9_HUMAN	ATP-dependent RNA helicase A	0	34.7591	0	0	26.665	0	0	Y
DSRAD_HUMAN	Double-stranded RNA-specific adenosine deaminase	0	11.2645	0	0	3.0394	0	0	Y
DYST_HUMAN	Dystonin	0	51.0866	0	0	64.7552	0	0	Y
EDF1_HUMAN	Endothelial differentiation-related factor 1	0	8.60095	0	0	16.1655	0	0	Y
EIF2A_HUMAN	Eukaryotic translation initiation factor 2A	0	2.24105	0	0	2.6882	0	0	Y
EIF3A_HUMAN	Eukaryotic translation initiation factor 3 subunit A	0	224.606	0	0	197.972	0	0	Y
EIF3C_HUMAN	Eukaryotic translation initiation factor 3 subunit C	0	155.445	0	0	161.477	0	0	Y
EIF3D_HUMAN	Eukaryotic translation initiation factor 3 subunit D	0	64.7886	0	0	61.2866	0	0	Y
EIF3G_HUMAN	Eukaryotic translation initiation factor 3 subunit G	0	96.5608	0	0	87.9746	0	0	Y
ELAV1_HUMAN	ELAV-like protein 1	0	778.296	0	0	790.223	0	0	Y
ELAV2_HUMAN	ELAV-like protein 2	0	241.793	0	0	249.549	0	0	Y
ELOV1_HUMAN	Elongation of very long chain fatty acids protein 1	0	7.7258	0	0	15.7771	0	0	Y
ESRP1_HUMAN	Epithelial splicing regulatory protein 1	0	229.443	0	0	161.55	0	0	Y
ESRP2_HUMAN	Epithelial splicing regulatory protein 2	0	51.1265	0	0	67.1886	0	0	Y
EWS_HUMAN	RNA-binding protein EWS	0	5.3177	0	0	11.3207	0	0	Y
EZRI_HUMAN	Ezrin	0	0.9142	0	0	3.63835	0	0	Y
F120C_HUMAN	Constitutive coactivator of PPAR-gamma-like protein 2	0	34.835	0	0	13.1123	0	0	Y
FA98A_HUMAN	Protein FAM98A	0	46.9758	0	0	30.2637	0	0	Y
FAKD2_HUMAN	FAST kinase domain-containing protein 2, mitochondrial	0	35.1226	0	0	24.6116	0	0	Y
FAKD4_HUMAN	FAST kinase domain-containing protein 4	0	33.4391	0	0	14.8848	0	0	Y
FAS_HUMAN	Fatty acid synthase	0	9.4011	0	0	4.9624	0	0	Y
FLNA_HUMAN	Filamin-A	0	3.29325	0	0	1.7489	0	0	Y
FMR1_HUMAN	Synaptic functional regulator FMR1	0	17.0217	0	0	21.7653	0	0	Y
FUBP1_HUMAN	Far upstream element-binding protein 1	0	15.9299	0	0	31.5099	0	0	Y
FUBP2_HUMAN	Far upstream element-binding protein 2	0	85.0125	0	0	86.6408	0	0	Y
FUBP3_HUMAN	Far upstream element-binding protein 3	0	728.32	0	0	582.266	0	0	Y
FUS_HUMAN	RNA-binding protein FUS	0	16.2725	0	0	19.3793	0	0	Y
FXR1_HUMAN	Fragile X mental retardation syndrome-related protein 1	0	39.1889	0	0	88.4558	0	0	Y
FXR2_HUMAN	Fragile X mental retardation syndrome-related protein 2	0	40.9635	0	0	89.4067	0	0	Y
G3BP1_HUMAN	Ras GTPase-activating protein-binding protein 1	0	285.036	0	0	293.393	0	0	Y
G3BP2_HUMAN	Ras GTPase-activating protein-binding protein 2	0	75.023	0	0	111.233	0	0	Y
GGYF2_HUMAN	GRB10-interacting GYF protein 2	0	30.4376	0	0	11.8882	0	0	Y
GRSF1_HUMAN	G-rich sequence factor 1	0	91.8885	0	0	101.099	0	0	Y
H90B2_HUMAN	Putative heat shock protein HSP 90-beta 2	0	1.8773	0	0	2.2905	0	0	Y
HNRDL_HUMAN	Heterogeneous nuclear ribonucleoprotein D-like	0	47.9423	0	0	39.3383	0	0	Y
HNRH1_HUMAN	Heterogeneous nuclear ribonucleoprotein H	0	196.178	0	0	143.692	0	0	Y
HNRH2_HUMAN	Heterogeneous nuclear ribonucleoprotein H2	0	19.1135	0	0	34.5761	0	0	Y
HNRH3_HUMAN	Heterogeneous nuclear ribonucleoprotein H3	0	75.422	0	0	71.1667	0	0	Y
HNRPC_HUMAN	Heterogeneous nuclear ribonucleoproteins C1/C2	0	292.719	0	0	393.652	0	0	Y
HNRPD_HUMAN	Heterogeneous nuclear ribonucleoprotein D0	0	83.4664	0	0	66.0307	0	0	Y
HNRPF_HUMAN	Heterogeneous nuclear ribonucleoprotein F	0	114.859	0	0	107.788	0	0	Y
HNRPK_HUMAN	Heterogeneous nuclear ribonucleoprotein K	0	208.384	0	0	298.704	0	0	Y
HNRPL_HUMAN	Heterogeneous nuclear ribonucleoprotein L	0	61.457	0	0	82.8685	0	0	Y
HNRPM_HUMAN	Heterogeneous nuclear ribonucleoprotein M	0	80.5739	0	0	142.202	0	0	Y
HNRPQ_HUMAN	Heterogeneous nuclear ribonucleoprotein Q	0	1558.17	0	0	1860.6	0	0	Y
HNRPR_HUMAN	Heterogeneous nuclear ribonucleoprotein R	0	347.748	0	0	637.174	0	0	Y
HNRPU_HUMAN	Heterogeneous nuclear ribonucleoprotein U	0	156.552	0	0	183.559	0	0	Y
HS71L_HUMAN	Heat shock 70 kDa protein 1-like	0	0.5609	0	0	8.51545	0	0	Y
HSP76_HUMAN	Heat shock 70 kDa protein 6	0	0.55185	0	0	3.90685	0	0	Y
IF2B_HUMAN	Eukaryotic translation initiation factor 2 subunit 2	0	2.6992	0	0	2.3328	0	0	Y
IF2B2_HUMAN	Insulin-like growth factor 2 mRNA-binding protein 2	0	221.224	0	0	247.216	0	0	Y
IF2B3_HUMAN	Insulin-like growth factor 2 mRNA-binding protein 3	0	109.245	0	0	137.134	0	0	Y
IF4A1_HUMAN	Eukaryotic initiation factor 4A-I	0	67.4341	0	0	65.6918	0	0	Y
IF4A3_HUMAN	Eukaryotic initiation factor 4A-III	0	18.9844	0	0	0.7075	0	0	Y
IF4B_HUMAN	Eukaryotic translation initiation factor 4B	0	222.982	0	0	248.37	0	0	Y
IF4G2_HUMAN	Eukaryotic translation initiation factor 4 gamma 2	0	28.0897	0	0	45.0156	0	0	Y
IF4G3_HUMAN	Eukaryotic translation initiation factor 4 gamma 3	0	13.6908	0	0	8.56105	0	0	Y
IF4H_HUMAN	Eukaryotic translation initiation factor 4H	0	176.218	0	0	133.798	0	0	Y
ILF2_HUMAN	Interleukin enhancer-binding factor 2	0	31.5455	0	0	18.9579	0	0	Y
ILF3_HUMAN	Interleukin enhancer-binding factor 3	0	53.4151	0	0	23.7267	0	0	Y
KHDR1_HUMAN	KH domain-containing, RNA-binding, signal transduction-associated protein 1	0	6.2463	0	0	4.1851	0	0	Y
KIF1B_HUMAN	Kinesin-like protein KIF1B	0	17.809	0	0	4.8612	0	0	Y
LAR1B_HUMAN	La-related protein 1B	0	29.4213	0	0	4.00735	0	0	Y
LAR4B_HUMAN	La-related protein 4B	0	70.1884	0	0	62.5836	0	0	Y
LARP4_HUMAN	La-related protein 4	0	87.2886	0	0	64.9933	0	0	Y
LDHB_HUMAN	L-lactate dehydrogenase B chain	0	2.27805	0	0	7.89205	0	0	Y
LPPRC_HUMAN	Leucine-rich PPR motif-containing protein, mitochondrial	4.77055	683.506	0.00697953	0	650.153	0	0	Y
LS14A_HUMAN	Protein LSM14 homolog A	0	124.721	0	0	89.7126	0	0	Y
LS14B_HUMAN	Protein LSM14 homolog B	0	15.448	0	0	6.1398	0	0	Y
LYRIC_HUMAN	Protein LYRIC	0	4.31925	0	0	9.56615	0	0	Y
M3K20_HUMAN	Mitogen-activated protein kinase kinase kinase 20	0	22.9074	0	0	13.164	0	0	Y
MACF1_HUMAN	Microtubule-actin cross-linking factor 1, isoforms 1/2/3/5	0	24.0121	0	0	71.5247	0	0	Y
MAP4_HUMAN	Microtubule-associated protein 4	0	16.4622	0	0	19.0372	0	0	Y
MATR3_HUMAN	Matrin-3	0	19.582	0	0	16.5151	0	0	Y
MBNL1_HUMAN	Muscleblind-like protein 1	0	55.6499	0	0	355.638	0	0	Y
MBOA7_HUMAN	Lysophospholipid acyltransferase 7	0	11.2431	0	0	3.73135	0	0	Y
MEX3A_HUMAN	RNA-binding protein MEX3A	0	7.26765	0	0	2.7329	0	0	Y
MEX3C_HUMAN	RNA-binding E3 ubiquitin-protein ligase MEX3C	0	3.3173	0	0	1.52985	0	0	Y
MEX3D_HUMAN	RNA-binding protein MEX3D	0	6.47045	0	0	5.2984	0	0	Y
MOES_HUMAN	Moesin	0	2.17505	0	0	2.1271	0	0	Y
MOV10_HUMAN	Helicase MOV-10	0	186.709	0	0	177.795	0	0	Y
MSI2H_HUMAN	RNA-binding protein Musashi homolog 2	0	50.8951	0	0	36.9184	0	0	Y
MTHSD_HUMAN	Methenyltetrahydrofolate synthase domain-containing protein	0	3.32825	0	0	2.42995	0	0	Y
NONO_HUMAN	Non-POU domain-containing octamer-binding protein	0	8.56625	0	0	14.5593	0	0	Y
NUCL_HUMAN	Nucleolin	0	206.206	0	0	216.207	0	0	Y
NUFP2_HUMAN	Nuclear fragile X mental retardation-interacting protein 2	0	35.8519	0	0	32.6842	0	0	Y
OTUD4_HUMAN	OTU domain-containing protein 4	0	19.1281	0	0	15.4269	0	0	Y
PA2G4_HUMAN	Proliferation-associated protein 2G4	0	106.104	0	0	80.0411	0	0	Y
PAB4L_HUMAN	Polyadenylate-binding protein 4-like	0	48.3975	0	0	18.2006	0	0	Y
PABP1_HUMAN	Polyadenylate-binding protein 1	0	592.673	0	0	653.939	0	0	Y
PABP4_HUMAN	Polyadenylate-binding protein 4	0	192.518	0	0	244.243	0	0	Y
PABP5_HUMAN	Polyadenylate-binding protein 5	0	0.77265	0	0	9.32425	0	0	Y
PAIRB_HUMAN	Plasminogen activator inhibitor 1 RNA-binding protein	0	261.59	0	0	266.215	0	0	Y
PAP1M_HUMAN	Polyadenylate-binding protein 1-like 2	0	53.2165	0	0	27.877	0	0	Y
PAR12_HUMAN	Protein mono-ADP-ribosyltransferase PARP12	0	20.0914	0	0	14.2974	0	0	Y
PATL1_HUMAN	Protein PAT1 homolog 1	0	9.6916	0	0	5.5593	0	0	Y
PCBP1_HUMAN	Poly(rC)-binding protein 1	0	171.033	0	0	282.295	0	0	Y
PCBP2_HUMAN	Poly(rC)-binding protein 2	0	137.868	0	0	453.959	0	0	Y
PLEC_HUMAN	Plectin	0	53.4353	0	0	20.3561	0	0	Y
PRC2A_HUMAN	Protein PRRC2A	0	75.9839	0	0	54.4879	0	0	Y
PRC2B_HUMAN	Protein PRRC2B	0	20.5956	0	0	5.69235	0	0	Y
PSPC1_HUMAN	Paraspeckle component 1	0	1.40815	0	0	6.1466	0	0	Y
PTBP1_HUMAN	Polypyrimidine tract-binding protein 1	0	341.759	0	0	320.306	0	0	Y
PTBP3_HUMAN	Polypyrimidine tract-binding protein 3	0	253.247	0	0	230.353	0	0	Y
PTCD3_HUMAN	Pentatricopeptide repeat domain-containing protein 3, mitochondrial	0	99.5553	0	0	118.341	0	0	Y
PUF60_HUMAN	Poly(U)-binding-splicing factor PUF60	0	5.2019	0	0	3.422	0	0	Y
PUM1_HUMAN	Pumilio homolog 1	0	402.741	0	0	440.529	0	0	Y
PUM2_HUMAN	Pumilio homolog 2	0	137.641	0	0	83.9395	0	0	Y
PURA_HUMAN	Transcriptional activator protein Pur-alpha	0	122.864	0	0	112.657	0	0	Y
PURB_HUMAN	Transcriptional activator protein Pur-beta	0	45.8109	0	0	50.8799	0	0	Y
R3HD1_HUMAN	R3H domain-containing protein 1	0	79.1395	0	0	49.1698	0	0	Y
R3HD2_HUMAN	R3H domain-containing protein 2	0	38.7425	0	0	16.0679	0	0	Y
RACK1_HUMAN	Receptor of activated protein C kinase 1	0	4.70725	0	0	3.1603	0	0	Y
RALY_HUMAN	RNA-binding protein Raly	0	125.931	0	0	102.564	0	0	Y
RAN_HUMAN	GTP-binding nuclear protein Ran	0	16.9282	0	0	2.64005	0	0	Y
RAVR1_HUMAN	Ribonucleoprotein PTB-binding 1	0	2.4769	0	0	1.0881	0	0	Y
RBM14_HUMAN	RNA-binding protein 14	0	33.5992	0	0	35.0741	0	0	Y
RBM15_HUMAN	RNA-binding protein 15	0	5.69905	0	0	1.84185	0	0	Y
RBM3_HUMAN	RNA-binding protein 3	0	61.2942	0	0	36.6292	0	0	Y
RBM4_HUMAN	RNA-binding protein 4	0	19.2287	0	0	31.715	0	0	Y
RBM47_HUMAN	RNA-binding protein 47	0	84.3143	0	0	105.634	0	0	Y
RBMS1_HUMAN	RNA-binding motif, single-stranded-interacting protein 1	0	53.6296	0	0	42.2088	0	0	Y
RBMS2_HUMAN	RNA-binding motif, single-stranded-interacting protein 2	0	65.1464	0	0	64.175	0	0	Y
RBMX_HUMAN	RNA-binding motif protein, X chromosome	0	51.9671	0	0	58.5847	0	0	Y
RBPMS_HUMAN	RNA-binding protein with multiple splicing	0	2.5521	0	0	1.5888	0	0	Y
RC3H1_HUMAN	Roquin-1	0	55.8386	0	0	6.6676	0	0	Y
RC3H2_HUMAN	Roquin-2	0	16.2311	0	0	6.59275	0	0	Y
RENT1_HUMAN	Regulator of nonsense transcripts 1	0	334.308	0	0	234.818	0	0	Y
RL14_HUMAN	60S ribosomal protein L14	0	72.6246	0	0	74.1508	0	0	Y
RL18A_HUMAN	60S ribosomal protein L18a	0	43.0162	0	0	82.195	0	0	Y
RL22_HUMAN	60S ribosomal protein L22	0	65.9828	0	0	96.5508	0	0	Y
RL23A_HUMAN	60S ribosomal protein L23a	0	7.70375	0	0	12.219	0	0	Y
RL24_HUMAN	60S ribosomal protein L24	0	33.8035	0	0	20.3385	0	0	Y
RL26L_HUMAN	60S ribosomal protein L26-like 1	0	2.1111	0	0	13.0333	0	0	Y
RL28_HUMAN	60S ribosomal protein L28	0	10.3066	0	0	11.9143	0	0	Y
RL31_HUMAN	60S ribosomal protein L31	0	22.9289	0	0	35.1449	0	0	Y
RL35_HUMAN	60S ribosomal protein L35	0	6.12915	0	0	8.67205	0	0	Y
RL5_HUMAN	60S ribosomal protein L5	0	57.9556	0	0	74.7297	0	0	Y
RL7A_HUMAN	60S ribosomal protein L7a	0	68.6362	0	0	48.0102	0	0	Y
RL8_HUMAN	60S ribosomal protein L8	0	414.21	0	0	529.513	0	0	Y
RM37_HUMAN	39S ribosomal protein L37, mitochondrial	0	8.2688	0	0	6.19195	0	0	Y
RM41_HUMAN	39S ribosomal protein L41, mitochondrial	0	2.8834	0	0	3.7453	0	0	Y
RMXL3_HUMAN	RNA-binding motif protein, X-linked-like-3	0	34.9084	0	0	14.7971	0	0	Y
ROA0_HUMAN	Heterogeneous nuclear ribonucleoprotein A0	0	34.3708	0	0	21.7991	0	0	Y
ROA1_HUMAN	Heterogeneous nuclear ribonucleoprotein A1	0	102.775	0	0	87.1011	0	0	Y
ROA2_HUMAN	Heterogeneous nuclear ribonucleoproteins A2/B1	0	124.836	0	0	110.889	0	0	Y
ROA3_HUMAN	Heterogeneous nuclear ribonucleoprotein A3	0	52.5851	0	0	28.7302	0	0	Y
ROAA_HUMAN	Heterogeneous nuclear ribonucleoprotein A/B	0	69.2618	0	0	95.2736	0	0	Y
RS10_HUMAN	40S ribosomal protein S10	0	43.2522	0	0	41.6299	0	0	Y
RS11_HUMAN	40S ribosomal protein S11	0	59.5793	0	0	73.7414	0	0	Y
RS13_HUMAN	40S ribosomal protein S13	0	3.63315	0	0	30.5472	0	0	Y
RS14_HUMAN	40S ribosomal protein S14	0	106.459	0	0	132.394	0	0	Y
RS15A_HUMAN	40S ribosomal protein S15a	0	4.4382	0	0	10.3834	0	0	Y
RS18_HUMAN	40S ribosomal protein S18	0	16.053	0	0	13.6552	0	0	Y
RS2_HUMAN	40S ribosomal protein S2	0	487.833	0	0	762.997	0	0	Y
RS20_HUMAN	40S ribosomal protein S20	0	22.8773	0	0	39.3559	0	0	Y
RS23_HUMAN	40S ribosomal protein S23	0	2.47325	0	0	7.68975	0	0	Y
RS26_HUMAN	40S ribosomal protein S26	0	92.5605	0	0	115.522	0	0	Y
RS26L_HUMAN	Putative 40S ribosomal protein S26-like 1	0	14.2531	0	0	21.48	0	0	Y
RS28_HUMAN	40S ribosomal protein S28	0	10.8559	0	0	25.2599	0	0	Y
RS3_HUMAN	40S ribosomal protein S3	0	308.678	0	0	548.852	0	0	Y
RS3A_HUMAN	40S ribosomal protein S3a	0	15.4441	0	0	26.2858	0	0	Y
RS4X_HUMAN	40S ribosomal protein S4, X isoform	0	7.98615	0	0	6.12965	0	0	Y
RS5_HUMAN	40S ribosomal protein S5	0	11.893	0	0	10.8697	0	0	Y
RS6_HUMAN	40S ribosomal protein S6	0	57.6399	0	0	104.083	0	0	Y
RS7_HUMAN	40S ribosomal protein S7	0	16.6475	0	0	12.0562	0	0	Y
RS9_HUMAN	40S ribosomal protein S9	0	35.46	0	0	33.8792	0	0	Y
RT05_HUMAN	28S ribosomal protein S5, mitochondrial	0	13.278	0	0	7.01145	0	0	Y
RT23_HUMAN	28S ribosomal protein S23, mitochondrial	0	8.418	0	0	11.967	0	0	Y
RT31_HUMAN	28S ribosomal protein S31, mitochondrial	0	2.7069	0	0	2.44715	0	0	Y
SFPQ_HUMAN	Splicing factor, proline- and glutamine-rich	0	51.8978	0	0	40.5297	0	0	Y
SND1_HUMAN	Staphylococcal nuclease domain-containing protein 1	0	308.604	0	0	409.404	0	0	Y
SPB5_HUMAN	Serpin B5	0	2.6843	0	0	3.47405	0	0	Y
SPS2L_HUMAN	SPATS2-like protein	0	10.8023	0	0	12.0521	0	0	Y
SRSF1_HUMAN	Serine/arginine-rich splicing factor 1	0	21.6378	0	0	12.1279	0	0	Y
SRSF2_HUMAN	Serine/arginine-rich splicing factor 2	0	18.4032	0	0	30.2998	0	0	Y
SRSF3_HUMAN	Serine/arginine-rich splicing factor 3	0	19.1375	0	0	24.4176	0	0	Y
SRSF4_HUMAN	Serine/arginine-rich splicing factor 4	0	15.0429	0	0	15.9196	0	0	Y
SRSF6_HUMAN	Serine/arginine-rich splicing factor 6	0	21.0463	0	0	19.7431	0	0	Y
SRSF7_HUMAN	Serine/arginine-rich splicing factor 7	0	28.8205	0	0	27.9469	0	0	Y
STAU1_HUMAN	Double-stranded RNA-binding protein Staufen homolog 1	0	16.3694	0	0	21.0527	0	0	Y
STAU2_HUMAN	Double-stranded RNA-binding protein Staufen homolog 2	0	14.4875	0	0	13.7149	0	0	Y
TADBP_HUMAN	TAR DNA-binding protein 43	0	338.964	0	0	209.094	0	0	Y
TBB5_HUMAN	Tubulin beta chain	0	2.1102	0	0	3.8883	0	0	Y
THOC4_HUMAN	THO complex subunit 4	0	13.4185	0	0	11.0385	0	0	Y
TIA1_HUMAN	Nucleolysin TIA-1 isoform p40	0	523.785	0	0	420.625	0	0	Y
TIAR_HUMAN	Nucleolysin TIAR	0	472.326	0	0	391.304	0	0	Y
TISD_HUMAN	mRNA decay activator protein ZFP36L2	0	17.8651	0	0	6.90885	0	0	Y
TMM33_HUMAN	Transmembrane protein 33	0	13.6404	0	0	7.32	0	0	Y
TOP3B_HUMAN	DNA topoisomerase 3-beta-1	0	5.6333	0	0	3.14815	0	0	Y
TRI25_HUMAN	E3 ubiquitin/ISG15 ligase TRIM25	0	11.2681	0	0	4.48355	0	0	Y
TUT4_HUMAN	Terminal uridylyltransferase 4	0	15.5709	0	0	16.3535	0	0	Y
TUT7_HUMAN	Terminal uridylyltransferase 7	0	32.744	0	0	13.7252	0	0	Y
UBAP2_HUMAN	Ubiquitin-associated protein 2	0	69.2131	0	0	48.9637	0	0	Y
UBP10_HUMAN	Ubiquitin carboxyl-terminal hydrolase 10	0	36.1042	0	0	40.6049	0	0	Y
UBP2L_HUMAN	Ubiquitin-associated protein 2-like	0	213.891	0	0	171.485	0	0	Y
VIGLN_HUMAN	Vigilin	0	169.331	0	0	137.593	0	0	Y
XRCC5_HUMAN	X-ray repair cross-complementing protein 5	0	8.0253	0	0	5.17845	0	0	Y
XRN1_HUMAN	5'-3' exoribonuclease 1	0	10.9904	0	0	3.1655	0	0	Y
YBOX3_HUMAN	Y-box-binding protein 3	0	897.39	0	0	1163.16	0	0	Y
YTHD1_HUMAN	YTH domain-containing family protein 1	0	6.37315	0	0	7.3737	0	0	Y
YTHD2_HUMAN	YTH domain-containing family protein 2	0	23.0206	0	0	12.3514	0	0	Y
YTHD3_HUMAN	YTH domain-containing family protein 3	0	22.8685	0	0	27.6243	0	0	Y
Z3H7A_HUMAN	Zinc finger CCCH domain-containing protein 7A	0	63.3549	0	0	35.2072	0	0	Y
Z3H7B_HUMAN	Zinc finger CCCH domain-containing protein 7B	0	99.3905	0	0	75.2773	0	0	Y
ZC3HF_HUMAN	Zinc finger CCCH domain-containing protein 15	0	6.7165	0	0	3.4681	0	0	Y
ZCCHV_HUMAN	Zinc finger CCCH-type antiviral protein 1	0	257.397	0	0	269.279	0	0	Y
ZCHC3_HUMAN	Zinc finger CCHC domain-containing protein 3	0	14.4546	0	0	4.3975	0	0	Y
ZNFX1_HUMAN	NFX1-type zinc finger-containing protein 1	0	59.0042	0	0	40.4068	0	0	Y
YBOX1_HUMAN	Y-box-binding protein 1	34.2383	1590.72	0.0215238	0	1817.01	0	0.0107619	Y
RL29_HUMAN	60S ribosomal protein L29	1.56865	62.7168	0.0250116	0	113.863	0	0.0125058	Y
RL34_HUMAN	60S ribosomal protein L34	1.3219	51.4671	0.0256843	0	67.8534	0	0.0128422	Y
IF4G1_HUMAN	Eukaryotic translation initiation factor 4 gamma 1	3.2488	113.526	0.0286173	0	83.141	0	0.0143086	Y
DHX30_HUMAN	ATP-dependent RNA helicase DHX30	1.74225	47.1175	0.0369767	0	64.2602	0	0.0184884	Y
RSSA_HUMAN	40S ribosomal protein SA	2.03825	50.6409	0.0402491	0	51.2284	0	0.0201246	Y
EF2_HUMAN	Elongation factor 2	1.85305	37.7946	0.0490294	0	27.9992	0	0.0245147	Y
RRBP1_HUMAN	Ribosome-binding protein 1	2.4106	40.059	0.0601763	0	30.4648	0	0.0300882	Y
RL3_HUMAN	60S ribosomal protein L3	10.5071	156.441	0.0671635	0	74.4622	0	0.0335818	Y
F120A_HUMAN	Constitutive coactivator of PPAR-gamma-like protein 1	39.9237	635.062	0.0628657	9.18048	660.415	0.0139011	0.0383834	Y
RL27_HUMAN	60S ribosomal protein L27	2.40185	27.3304	0.087882	0	34.7395	0	0.043941	Y
RL18_HUMAN	60S ribosomal protein L18	8.2	80.7174	0.101589	0	121.271	0	0.0507945	Y
RRP5_HUMAN	Protein RRP5 homolog	1.08525	8.01575	0.13539	0	3.5036	0	0.0676949	Y
RL13_HUMAN	60S ribosomal protein L13	7.64295	48.5909	0.157292	0	56.0787	0	0.078646	Y
PRC2C_HUMAN	Protein PRRC2C	18.5228	201.906	0.0917396	23.768	225.13	0.105574	0.0986569	Y
RL4_HUMAN	60S ribosomal protein L4	44.6666	341.743	0.130702	41.3296	493.254	0.0837898	0.107246	Y
RL6_HUMAN	60S ribosomal protein L6	4.0669	141.486	0.0287442	21.1326	113.559	0.186093	0.107419	Y
RL7_HUMAN	60S ribosomal protein L7	30.5593	246.579	0.123933	18.2292	188.978	0.0964619	0.110198	Y
LARP1_HUMAN	La-related protein 1	50.2533	347.757	0.144507	44.5903	330.072	0.135093	0.1398	Y
RL15_HUMAN	60S ribosomal protein L15	51.7651	343.325	0.150776	63.4697	241.071	0.263282	0.207029	Y
TRI56_HUMAN	E3 ubiquitin-protein ligase TRIM56	5.9336	15.1477	0.391715	1.46758	50.7007	0.0289459	0.21033	Y
RL27A_HUMAN	60S ribosomal protein L27a	6.8514	15.669	0.437258	0	24.9181	0	0.218629	Y
EF1A1_HUMAN	Elongation factor 1-alpha 1	14.3118	32.0097	0.447108	0	30.2862	0	0.223554	Y
RL40_HUMAN	Ubiquitin-60S ribosomal protein L40	102.271	367.382	0.278377	76.1842	389.49	0.1956	0.236989	Y
PRDX4_HUMAN	Peroxiredoxin-4	34.3141	154.426	0.222204	29.6324	97.1251	0.305095	0.26365	N
SHFL_HUMAN	Shiftless antiviral inhibitor of ribosomal frameshifting protein	4.8032	13.9026	0.345489	6.77689	18.9292	0.358012	0.35175	N
RM43_HUMAN	39S ribosomal protein L43, mitochondrial	9.5237	8.8987	1.07023	13.322	14.7067	0.905846	0.98804	N
SSBP_HUMAN	Single-stranded DNA-binding protein, mitochondrial	56.6829	56.96	0.995133	95.427	77.4264	1.23249	1.11381	N
SHRM3_HUMAN	Protein Shroom3	17.807	0	inf	108.027	0	inf	inf	N
UBB_HUMAN	Polyubiquitin-B	10.2696	0	inf	14.468	0	inf	inf	N
