# Supplementary material for: Unresolved stalled ribosome complexes restrict cell-cycle progression after genotoxic stress
Source: Mol Cell. 2022 Apr 21;82(8):1557–1572.e7. doi: 10.1016/j.molcel.2022.01.019 (PMC9098122; doi:10.1016/j.molcel.2022.01.019)
Supplement: Table S2. Mass spectrometry analysis of proteins isolated by cytoplasmic RIC to identify RBPs with altered RNA-protein interaction after UVB stress, related to Figure 1 [file mmc3.xlsx]

## Sheet: Mock v UVB
			experiment 1			experiment 2
Uniprot name	Description	Mock	UV	FC	Mock	UV	FC	mean FC	Potential RBP
ASCC3_HUMAN	Activating signal cointegrator 1 complex subunit 3	16.9914	140.008	8.23992	13.9742	87.6814	6.2745	7.25721	Y
SRSF2_HUMAN	Serine/arginine-rich splicing factor 2	3.93441	22.2146	5.64623	5.42465	15.2088	2.80364	4.22493	Y
PTCD1_HUMAN	Pentatricopeptide repeat-containing protein 1, mitochondrial	21.7451	76.2359	3.50589	8.5194	33.4464	3.9259	3.7159	N
DDX17_HUMAN	Probable ATP-dependent RNA helicase DDX17	21.1113	54.5293	2.58294	13.1101	57.4164	4.37956	3.48125	Y
IF4G3_HUMAN	Eukaryotic translation initiation factor 4 gamma 3	18.5481	55.14	2.9728	13.7958	52.8249	3.82907	3.40093	Y
HNRH2_HUMAN	Heterogeneous nuclear ribonucleoprotein H2	43.5964	103.62	2.37681	31.2428	56.8386	1.81925	2.09803	Y
ILF2_HUMAN	Interleukin enhancer-binding factor 2	58.347	129.338	2.2167	42.6925	70.1639	1.64347	1.93009	Y
RL40_HUMAN	Ubiquitin-60S ribosomal protein L40	410.512	823.885	2.00697	265.751	481.954	1.81355	1.91026	Y
M3K20_HUMAN	Mitogen-activated protein kinase kinase kinase 20	40.8458	68.3406	1.67314	20.8924	41.5921	1.99078	1.83196	Y
TM10C_HUMAN	tRNA methyltransferase 10 homolog C	23.731	45.3734	1.91198	15.917	23.5764	1.48121	1.6966	N
DHX57_HUMAN	Putative ATP-dependent RNA helicase DHX57	14.0895	27.3713	1.94267	11.3449	15.6805	1.38216	1.66242	Y
RL22_HUMAN	60S ribosomal protein L22	34.7143	55.6479	1.60303	19.7541	31.2775	1.58334	1.59318	Y
RFOX2_HUMAN	RNA binding protein fox-1 homolog 2	33.0703	56.2015	1.69946	22.4022	31.4438	1.4036	1.55153	N
HNRPC_HUMAN	Heterogeneous nuclear ribonucleoproteins C1/C2	150.104	278.351	1.8544	114.088	137.426	1.20456	1.52948	Y
OTUD4_HUMAN	OTU domain-containing protein 4	34.2858	51.093	1.49021	22.7532	33.9225	1.49089	1.49055	Y
ROAA_HUMAN	Heterogeneous nuclear ribonucleoprotein A/B	55.2486	95.1602	1.7224	40.2807	47.9412	1.19018	1.45629	Y
UBP2L_HUMAN	Ubiquitin-associated protein 2-like	217.138	322.692	1.48612	136.505	189.08	1.38515	1.43563	Y
ANKH1_HUMAN	Ankyrin repeat and KH domain-containing protein 1	19.0051	26.1444	1.37566	9.12255	13.5757	1.48814	1.4319	Y
POTEE_HUMAN	POTE ankyrin domain family member E	31.28	55.7247	1.78148	27.6583	29.6745	1.07289	1.42719	N
XRN1_HUMAN	5'-3' exoribonuclease 1	13.0594	21.2005	1.62339	10.2719	11.7666	1.14552	1.38446	Y
RCC1L_HUMAN	RCC1-like G exchanging factor-like protein	2.28213	2.71076	1.18782	1.13894	1.53588	1.34852	1.26817	N
RTCB_HUMAN	RNA-splicing ligase RtcB homolog	45.2472	69.7894	1.5424	36.0945	34.4479	0.954383	1.24839	N
PRDX1_HUMAN	Peroxiredoxin-1	119.194	170.846	1.43335	81.5426	81.2538	0.996458	1.2149	N
ROA2_HUMAN	Heterogeneous nuclear ribonucleoproteins A2/B1	126.444	165.161	1.3062	93.1419	96.9171	1.04053	1.17336	Y
SLIRP_HUMAN	SRA stem-loop-interacting RNA-binding protein, mitochondrial	43.3009	53.472	1.23489	28.4702	31.3631	1.10161	1.16825	N
RBMS1_HUMAN	RNA-binding motif, single-stranded-interacting protein 1	79.3147	112.074	1.41303	62.8361	56.2366	0.894973	1.154	Y
ROA1_HUMAN	Heterogeneous nuclear ribonucleoprotein A1	101.66	130.585	1.28452	80.7204	79.41	0.983767	1.13415	Y
RC3H1_HUMAN	Roquin-1	55.5448	75.2347	1.35449	39.0763	35.6945	0.913456	1.13397	Y
ROA0_HUMAN	Heterogeneous nuclear ribonucleoprotein A0	36.5203	53.4857	1.46455	31.7474	25.4032	0.800166	1.13236	Y
MAP4_HUMAN	Microtubule-associated protein 4	71.2847	81.4189	1.14217	51.8144	56.0813	1.08235	1.11226	Y
ELAV1_HUMAN	ELAV-like protein 1	603.42	694.723	1.15131	421.036	442.943	1.05203	1.10167	Y
DAZP1_HUMAN	DAZ-associated protein 1	122.463	142.888	1.16678	78.6883	77.0416	0.979074	1.07293	N
ROA3_HUMAN	Heterogeneous nuclear ribonucleoprotein A3	55.0493	73.4473	1.33421	48.4706	38.9758	0.804111	1.06916	Y
EDF1_HUMAN	Endothelial differentiation-related factor 1	22.1706	23.9489	1.08021	15.4487	15.5502	1.00657	1.04339	Y
HNRH1_HUMAN	Heterogeneous nuclear ribonucleoprotein H	188.631	221.535	1.17444	143.426	125.293	0.873575	1.024	Y
ABC3F_HUMAN	DNA dC->dU-editing enzyme APOBEC-3F	55.2668	62.3192	1.12761	40.3979	36.0933	0.893447	1.01053	Y
DDX3X_HUMAN	ATP-dependent RNA helicase DDX3X	319.417	352.869	1.10473	204.244	187.033	0.91573	1.01023	Y
HNRPM_HUMAN	Heterogeneous nuclear ribonucleoprotein M	111.254	131.552	1.18245	73.3661	61.1917	0.83406	1.00825	Y
FUBP1_HUMAN	Far upstream element-binding protein 1	214.2	180.783	0.843991	56.5944	66.1416	1.16869	1.00634	Y
CMYA5_HUMAN	Cardiomyopathy-associated protein 5	27.1415	29.1268	1.07315	19.5048	18.1511	0.930593	1.00187	N
CPEB4_HUMAN	Cytoplasmic polyadenylation element-binding protein 4	49.6576	46.9176	0.944823	26.7149	28.1779	1.05476	0.999794	Y
YBOX2_HUMAN	Y-box-binding protein 2	25.5592	33.744	1.32023	22.1042	14.6637	0.663388	0.991809	N
IF4G2_HUMAN	Eukaryotic translation initiation factor 4 gamma 2	85.7181	100.081	1.16756	70.3552	57.0981	0.811569	0.989564	Y
TUT7_HUMAN	Terminal uridylyltransferase 7	34.5942	45.2811	1.30892	26.5772	17.7946	0.669542	0.989231	Y
DHX9_HUMAN	ATP-dependent RNA helicase A	89.5736	57.9578	0.647041	98.2788	130.207	1.32487	0.985955	Y
PABP3_HUMAN	Polyadenylate-binding protein 3	113.233	106.541	0.940899	67.5542	69.1075	1.02299	0.981946	N
ELAV2_HUMAN	ELAV-like protein 2	259.389	301.987	1.16422	188.394	149.168	0.791785	0.978003	Y
ZCHC3_HUMAN	Zinc finger CCHC domain-containing protein 3	30.9396	34.6769	1.12079	27.3114	22.1419	0.810718	0.965756	Y
CSDE1_HUMAN	Cold shock domain-containing protein E1	712.242	696.959	0.978543	421.26	396.034	0.940119	0.959331	Y
KPYM_HUMAN	Pyruvate kinase PKM	423.86	436.129	1.02895	259.454	224.331	0.864629	0.946788	N
CC124_HUMAN	Coiled-coil domain-containing protein 124	8.97624	10.1949	1.13576	9.69463	7.31783	0.754834	0.945299	N
PABP4_HUMAN	Polyadenylate-binding protein 4	343.118	351.087	1.02322	218.847	189.124	0.864183	0.943703	Y
TIAR_HUMAN	Nucleolysin TIAR	510.567	528.188	1.03451	346.109	291.794	0.843069	0.93879	Y
FMR1_HUMAN	Synaptic functional regulator FMR1	52.172	56.2374	1.07792	39.8277	31.1981	0.783327	0.930625	Y
ACTBL_HUMAN	Beta-actin-like protein 2	44.8974	48.1732	1.07296	35.9648	28.2741	0.786159	0.929561	N
PRC2C_HUMAN	Protein PRRC2C	219.283	204.598	0.933032	142.878	131.683	0.921647	0.92734	Y
TRUB2_HUMAN	Mitochondrial mRNA pseudouridine synthase TRUB2	3.55022	3.00429	0.846228	0.783622	0.782027	0.997965	0.922096	N
YTHD3_HUMAN	YTH domain-containing family protein 3	62.1742	58.228	0.936529	38.8326	34.3232	0.883877	0.910203	Y
DSRAD_HUMAN	Double-stranded RNA-specific adenosine deaminase	31.794	34.3481	1.08033	22.4883	16.4746	0.732588	0.906461	Y
TFB2M_HUMAN	Dimethyladenosine transferase 2, mitochondrial	10.078	11.6442	1.15541	6.93526	4.41421	0.636488	0.895947	N
PABP1_HUMAN	Polyadenylate-binding protein 1	502.464	476.052	0.947434	323.891	272.804	0.84227	0.894852	Y
RL13A_HUMAN	60S ribosomal protein L13a	210.686	208.37	0.98901	146.901	117.492	0.799809	0.894409	N
EIF3G_HUMAN	Eukaryotic translation initiation factor 3 subunit G	174.087	171.223	0.983553	116.057	92.8302	0.799865	0.891709	Y
HSP7C_HUMAN	Heat shock cognate 71 kDa protein	32.3379	32.1527	0.994272	24.207	18.5263	0.765328	0.8798	N
TIA1_HUMAN	Nucleolysin TIA-1 isoform p40	290.979	226.381	0.777999	164.612	159.362	0.968105	0.873052	Y
PRC2A_HUMAN	Protein PRRC2A	119.433	106.579	0.892374	78.3705	66.3285	0.846345	0.869359	Y
PCBP2_HUMAN	Poly(rC)-binding protein 2	249.881	251.492	1.00645	175.832	128.219	0.729216	0.867831	Y
CELF1_HUMAN	CUGBP Elav-like family member 1	150.776	152.704	1.01279	107.536	76.99	0.715946	0.864369	Y
DDX5_HUMAN	Probable ATP-dependent RNA helicase DDX5	123.515	116.846	0.946004	86.44	67.5925	0.781959	0.863981	Y
YTHD2_HUMAN	YTH domain-containing family protein 2	70.6781	62.0002	0.877219	45.9293	38.6747	0.84205	0.859634	Y
EIF3A_HUMAN	Eukaryotic translation initiation factor 3 subunit A	276.677	242.662	0.87706	180.015	151.402	0.841054	0.859057	Y
RM37_HUMAN	39S ribosomal protein L37, mitochondrial	34.909	34.62	0.99172	31.9317	23.1264	0.724248	0.857984	Y
HNRPD_HUMAN	Heterogeneous nuclear ribonucleoprotein D0	102.062	99.2105	0.972061	73.254	54.4474	0.743269	0.857665	Y
TADBP_HUMAN	TAR DNA-binding protein 43	304.466	304	0.998469	203.029	144.423	0.711343	0.854906	Y
LPPRC_HUMAN	Leucine-rich PPR motif-containing protein, mitochondrial	699.762	678.501	0.969616	484.674	354.868	0.732178	0.850897	Y
RBM47_HUMAN	RNA-binding protein 47	137.193	127.962	0.932713	93.5578	71.8498	0.767972	0.850343	Y
PURB_HUMAN	Transcriptional activator protein Pur-beta	84.76	86.9409	1.02573	62.4348	42.0663	0.673764	0.849747	Y
RS3_HUMAN	40S ribosomal protein S3	381.428	373.599	0.979474	276.156	198.699	0.719516	0.849495	Y
PUM2_HUMAN	Pumilio homolog 2	285.03	263.059	0.922917	189.268	146.295	0.77295	0.847933	Y
FUBP3_HUMAN	Far upstream element-binding protein 3	660.008	646.237	0.979134	514.62	368.135	0.715353	0.847244	Y
PUM1_HUMAN	Pumilio homolog 1	1353.67	1270.95	0.93889	944.682	709.825	0.751391	0.84514	Y
ZCCHV_HUMAN	Zinc finger CCCH-type antiviral protein 1	360.162	331.444	0.920264	231.97	177.523	0.765285	0.842774	Y
RL13_HUMAN	60S ribosomal protein L13	131.94	131.367	0.995655	102.049	69.1953	0.678059	0.836857	Y
HNRH3_HUMAN	Heterogeneous nuclear ribonucleoprotein H3	105.006	110.534	1.05264	90.645	56.2049	0.620056	0.836349	Y
EF2_HUMAN	Elongation factor 2	32.2979	28.5369	0.883552	19.4336	15.2748	0.786	0.834776	Y
RL4_HUMAN	60S ribosomal protein L4	328.949	305.161	0.927685	234.738	173.669	0.739842	0.833764	Y
RL8_HUMAN	60S ribosomal protein L8	326.55	347.965	1.06558	237.927	142.202	0.59767	0.831624	Y
ESRP1_HUMAN	Epithelial splicing regulatory protein 1	228.735	200.068	0.874671	143.97	111.831	0.776769	0.82572	Y
RL7_HUMAN	60S ribosomal protein L7	209.545	191.498	0.913874	147.094	108.298	0.736246	0.82506	Y
PAB4L_HUMAN	Polyadenylate-binding protein 4-like	145.044	52.8707	0.364515	12.7804	16.3742	1.2812	0.822856	Y
HELZ2_HUMAN	Helicase with zinc finger domain 2	204.469	193.214	0.944954	138.725	96.1783	0.693301	0.819127	N
HNRPF_HUMAN	Heterogeneous nuclear ribonucleoprotein F	163.009	146.927	0.901344	109.639	80.5692	0.73486	0.818102	Y
TNPO1_HUMAN	Transportin-1	29.5822	24.1047	0.814839	16.5512	13.5227	0.81702	0.815929	N
PAIRB_HUMAN	Plasminogen activator inhibitor 1 RNA-binding protein	337.399	299.846	0.8887	247.928	179.319	0.723269	0.805985	Y
FUS_HUMAN	RNA-binding protein FUS	49.0671	46.1586	0.940724	37.0045	24.7811	0.669678	0.805201	Y
F120A_HUMAN	Constitutive coactivator of PPAR-gamma-like protein 1	549.282	513.837	0.935471	437.045	294.62	0.674119	0.804795	Y
ENOA_HUMAN	Alpha-enolase	48.5715	45.9986	0.947028	36.6063	24.1771	0.660463	0.803745	N
SHFL_HUMAN	Shiftless antiviral inhibitor of ribosomal frameshifting protein	55.9546	49.8059	0.890113	39.8683	28.4676	0.714041	0.802077	Y
EF1A1_HUMAN	Elongation factor 1-alpha 1	53.6583	50.9974	0.95041	42.3126	27.6495	0.653458	0.801934	Y
RL3_HUMAN	60S ribosomal protein L3	114.074	132.266	1.15947	169.628	73.4578	0.433052	0.796263	Y
YBOX3_HUMAN	Y-box-binding protein 3	678.303	626.987	0.924347	518.039	346.135	0.668164	0.796255	Y
FUBP2_HUMAN	Far upstream element-binding protein 2	124.936	97.0732	0.776983	69.5561	56.3876	0.810677	0.79383	Y
YTDC2_HUMAN	3'-5' RNA helicase YTHDC2	23.1253	18.0521	0.780623	13.6068	10.9443	0.804327	0.792475	N
AL3A2_HUMAN	Aldehyde dehydrogenase family 3 member A2	34.9822	26.4648	0.756522	19.8468	16.2751	0.820038	0.78828	Y
BZW2_HUMAN	Basic leucine zipper and W2 domain-containing protein 2	7.76841	6.79417	0.87459	6.34238	4.45003	0.701634	0.788112	Y
CAPR1_HUMAN	Caprin-1	224.197	174.452	0.778116	127.37	101.088	0.793654	0.785885	Y
EIF3C_HUMAN	Eukaryotic translation initiation factor 3 subunit C	255.406	220.952	0.865101	170.466	118.065	0.692605	0.778853	Y
MSI2H_HUMAN	RNA-binding protein Musashi homolog 2	104.179	100.635	0.965974	85.9468	50.6616	0.589453	0.777713	Y
RL5_HUMAN	60S ribosomal protein L5	99.3392	93.0663	0.936854	81.1624	50.193	0.618427	0.77764	Y
BZW1_HUMAN	Basic leucine zipper and W2 domain-containing protein 1	16.4567	14.5652	0.885064	12.3062	8.2451	0.669995	0.777529	Y
HNRPL_HUMAN	Heterogeneous nuclear ribonucleoprotein L	125.096	105.99	0.847274	85.7315	60.5427	0.70619	0.776732	Y
LAR4B_HUMAN	La-related protein 4B	161.077	135.031	0.838301	103.087	73.6945	0.71488	0.77659	Y
RS2_HUMAN	40S ribosomal protein S2	531.913	433.116	0.81426	351.597	259.141	0.737041	0.775651	Y
PTBP1_HUMAN	Polypyrimidine tract-binding protein 1	301.914	274.723	0.90994	226.091	144.472	0.639	0.77447	Y
FAKD4_HUMAN	FAST kinase domain-containing protein 4	79.2694	76.8806	0.969865	67.2143	38.9106	0.578904	0.774384	Y
HNRDL_HUMAN	Heterogeneous nuclear ribonucleoprotein D-like	117.005	117.599	1.00508	94.7879	50.744	0.535342	0.77021	Y
IF2B_HUMAN	Eukaryotic translation initiation factor 2 subunit 2	8.89491	5.54009	0.622838	4.55729	4.15674	0.912108	0.767473	Y
HNRPR_HUMAN	Heterogeneous nuclear ribonucleoprotein R	379.863	331.391	0.872396	272.369	180.348	0.662148	0.767272	Y
RBP56_HUMAN	TATA-binding protein-associated factor 2N	31.1623	29.5462	0.948139	21.0973	12.2428	0.580305	0.764222	N
NUFP2_HUMAN	Nuclear fragile X mental retardation-interacting protein 2	73.9036	58.9896	0.798196	43.7494	31.6418	0.723251	0.760724	Y
PCBP1_HUMAN	Poly(rC)-binding protein 1	245.464	190.309	0.775304	151.473	112.75	0.744363	0.759833	Y
MBNL1_HUMAN	Muscleblind-like protein 1	90.3443	74.7307	0.827177	58.6225	39.5963	0.675445	0.751311	Y
RT31_HUMAN	28S ribosomal protein S31, mitochondrial	15.095	14.8251	0.982114	12.9064	6.66015	0.516035	0.749074	Y
DDX4_HUMAN	Probable ATP-dependent RNA helicase DDX4	31.1258	27.3852	0.879822	25.2981	15.4573	0.611008	0.745415	Y
RBM4_HUMAN	RNA-binding protein 4	28.4255	20.6245	0.725564	17.1192	13.087	0.764462	0.745013	Y
RS9_HUMAN	40S ribosomal protein S9	98.5791	77.9726	0.790965	72.0884	49.912	0.692372	0.741668	Y
MEX3C_HUMAN	RNA-binding E3 ubiquitin-protein ligase MEX3C	16.5745	12.6718	0.764533	11.6164	8.33406	0.717442	0.740988	Y
IF4B_HUMAN	Eukaryotic translation initiation factor 4B	321.773	247.541	0.769305	195.39	136.81	0.700188	0.734746	Y
RL29_HUMAN	60S ribosomal protein L29	133.314	98.9154	0.741971	88.3579	64.1942	0.726525	0.734248	Y
HNRPU_HUMAN	Heterogeneous nuclear ribonucleoprotein U	139.301	109.884	0.788824	94.8606	64.0096	0.674775	0.731799	Y
KHDR1_HUMAN	KH domain-containing, RNA-binding, signal transduction-associated protein 1	22.6615	12.319	0.543612	10.0125	9.2061	0.91946	0.731536	Y
TBB5_HUMAN	Tubulin beta chain	8.51974	7.39074	0.867484	5.31948	3.16083	0.594199	0.730842	Y
LS14B_HUMAN	Protein LSM14 homolog B	28.8185	27.4445	0.952321	22.6292	11.4731	0.507003	0.729662	Y
PA2G4_HUMAN	Proliferation-associated protein 2G4	152.866	120.381	0.787493	104.846	70.2625	0.670147	0.72882	Y
RL7A_HUMAN	60S ribosomal protein L7a	89.8349	77.3082	0.860559	64.6768	38.5763	0.596447	0.728503	Y
HNRPQ_HUMAN	Heterogeneous nuclear ribonucleoprotein Q	1257.17	993.538	0.790296	916.993	605.454	0.66026	0.725278	Y
TRI25_HUMAN	E3 ubiquitin/ISG15 ligase TRIM25	74.3252	58.6048	0.788492	52.8609	34.9318	0.660826	0.724659	Y
G3BP2_HUMAN	Ras GTPase-activating protein-binding protein 2	162.545	123.408	0.759225	109.211	74.6208	0.683272	0.721249	Y
LARP4_HUMAN	La-related protein 4	148.969	111.851	0.750837	93.5785	63.9642	0.683535	0.717186	Y
IF4A1_HUMAN	Eukaryotic initiation factor 4A-I	78.0979	59.0984	0.756722	56.097	37.2934	0.664803	0.710762	Y
RL18_HUMAN	60S ribosomal protein L18	183.484	146.153	0.796542	130.364	81.3967	0.624382	0.710462	Y
RS26_HUMAN	40S ribosomal protein S26	125.455	93.4109	0.744579	93.0566	62.8025	0.674885	0.709732	Y
YBOX1_HUMAN	Y-box-binding protein 1	904.715	757.683	0.837483	747.567	434.109	0.580695	0.709089	Y
SRSF7_HUMAN	Serine/arginine-rich splicing factor 7	16.8208	16.4833	0.979939	18.199	7.88379	0.433199	0.706569	Y
ATX2_HUMAN	Ataxin-2	47.1144	35.9767	0.763603	31.3065	20.2399	0.646508	0.705056	Y
MOV10_HUMAN	Helicase MOV-10	239.368	182.946	0.764289	156.056	100.237	0.642314	0.703301	Y
CLIP1_HUMAN	CAP-Gly domain-containing linker protein 1	119.757	111.029	0.927118	103.399	49.429	0.478041	0.70258	N
RL6_HUMAN	60S ribosomal protein L6	250.716	193.375	0.77129	177.379	108.858	0.613699	0.692495	Y
RBMS2_HUMAN	RNA-binding motif, single-stranded-interacting protein 2	97.6717	73.7899	0.755489	69.009	43.1573	0.625387	0.690438	Y
MRM3_HUMAN	rRNA methyltransferase 3, mitochondrial	24.4957	19.295	0.787688	19.4127	11.4959	0.592182	0.689935	N
LARP1_HUMAN	La-related protein 1	428.07	328.219	0.766742	291.62	176.363	0.604771	0.685757	Y
G3BP1_HUMAN	Ras GTPase-activating protein-binding protein 1	352.502	269.337	0.764072	240.14	145.854	0.607372	0.685722	Y
HS90B_HUMAN	Heat shock protein HSP 90-beta	31.1874	22.7658	0.729969	19.6056	12.1036	0.617358	0.673664	N
RSSA_HUMAN	40S ribosomal protein SA	101.072	76.2461	0.754375	69.091	40.8823	0.591717	0.673046	Y
FXR1_HUMAN	Fragile X mental retardation syndrome-related protein 1	129.156	91.6889	0.70991	83.0859	52.2912	0.629363	0.669636	Y
RS8_HUMAN	40S ribosomal protein S8	23.6393	20.9851	0.887719	20.1689	8.97358	0.444921	0.66632	N
ESRP2_HUMAN	Epithelial splicing regulatory protein 2	109.699	72.7169	0.662879	66.8883	44.4286	0.664221	0.66355	Y
PATL1_HUMAN	Protein PAT1 homolog 1	28.5119	17.3729	0.609321	15.0718	10.7985	0.716467	0.662894	Y
HNRPK_HUMAN	Heterogeneous nuclear ribonucleoprotein K	301.766	217.509	0.720788	195.755	118.314	0.6044	0.662594	Y
RS6_HUMAN	40S ribosomal protein S6	138.116	106.092	0.768137	111.409	60.2912	0.541171	0.654654	Y
RENT1_HUMAN	Regulator of nonsense transcripts 1	306.2	223.771	0.730799	216.488	123.975	0.572664	0.651731	Y
F120C_HUMAN	Constitutive coactivator of PPAR-gamma-like protein 2	41.9112	30.4014	0.725376	30.0001	17.2888	0.576294	0.650835	Y
RL19_HUMAN	60S ribosomal protein L19	88.3974	62.6825	0.709099	61.7881	36.549	0.591522	0.650311	N
PTCD3_HUMAN	Pentatricopeptide repeat domain-containing protein 3, mitochondrial	241.468	163.476	0.677011	153.08	94.751	0.618966	0.647988	Y
AGO2_HUMAN	Protein argonaute-2	49.4909	31.9435	0.645443	29.5129	19.1179	0.647779	0.646611	Y
PAPD1_HUMAN	Poly(A) RNA polymerase, mitochondrial	54.8666	38.5208	0.702081	36.658	21.4925	0.586296	0.644189	N
ERAL1_HUMAN	GTPase Era, mitochondrial	34.4078	30.6946	0.892083	31.5913	12.4605	0.39443	0.643257	N
RBM14_HUMAN	RNA-binding protein 14	38.5705	24.4331	0.633466	21.2831	13.7812	0.647517	0.640491	Y
IF2B2_HUMAN	Insulin-like growth factor 2 mRNA-binding protein 2	333.994	231.65	0.693575	217.183	125.356	0.577191	0.635383	Y
DDX3Y_HUMAN	ATP-dependent RNA helicase DDX3Y	101.273	75.3257	0.743791	87.5549	45.9549	0.524869	0.63433	Y
LAR1B_HUMAN	La-related protein 1B	43.2418	27.8792	0.644728	27.7628	17.0368	0.613656	0.629192	Y
MATR3_HUMAN	Matrin-3	34.1298	23.7539	0.695989	24.1371	13.5711	0.562249	0.629119	Y
ZNFX1_HUMAN	NFX1-type zinc finger-containing protein 1	35.2068	26.8649	0.76306	28.051	13.7364	0.489693	0.626376	Y
LS14A_HUMAN	Protein LSM14 homolog A	256.669	176.725	0.688533	179.939	100.471	0.558365	0.623449	Y
RM01_HUMAN	39S ribosomal protein L1, mitochondrial	17.3693	12.9125	0.743408	15.3656	7.71375	0.502014	0.622711	N
IF2B3_HUMAN	Insulin-like growth factor 2 mRNA-binding protein 3	221.091	154.223	0.697555	136.439	74.1857	0.543728	0.620641	Y
RS14_HUMAN	40S ribosomal protein S14	128.516	85.1892	0.662866	96.0909	54.3075	0.565168	0.614017	Y
PURA_HUMAN	Transcriptional activator protein Pur-alpha	181.326	131.921	0.727535	125.696	62.82	0.499778	0.613656	Y
NOA1_HUMAN	Nitric oxide-associated protein 1	1.99053	1.18593	0.595786	0.95526	0.597978	0.625985	0.610885	N
Z3H7B_HUMAN	Zinc finger CCCH domain-containing protein 7B	160.223	107.325	0.66985	112.484	62.0266	0.551423	0.610637	Y
TDRD3_HUMAN	Tudor domain-containing protein 3	91.4121	54.4532	0.595689	45.2139	27.9155	0.61741	0.606549	N
RL15_HUMAN	60S ribosomal protein L15	460.17	339.925	0.738695	353.565	166.971	0.472249	0.605472	Y
SPS2L_HUMAN	SPATS2-like protein	51.1147	34.2903	0.670849	35.8295	19.2321	0.536768	0.603809	Y
TRI56_HUMAN	E3 ubiquitin-protein ligase TRIM56	79.1361	51.038	0.644939	50.0248	27.736	0.554445	0.599692	Y
LA_HUMAN	Lupus La protein	23.9454	15.2434	0.63659	16.2006	9.07105	0.559919	0.598254	N
STAU2_HUMAN	Double-stranded RNA-binding protein Staufen homolog 2	60.3636	38.4049	0.636225	40.2484	22.358	0.555501	0.595863	Y
EIF3L_HUMAN	Eukaryotic translation initiation factor 3 subunit L	19.8024	11.5456	0.583041	13.3263	8.00673	0.600824	0.591932	N
ALDOA_HUMAN	Fructose-bisphosphate aldolase A	11.7134	8.35151	0.712989	8.79511	4.13373	0.470003	0.591496	N
VIGLN_HUMAN	Vigilin	194.875	119.066	0.610989	138.428	79.0993	0.57141	0.5912	Y
GOGB1_HUMAN	Golgin subfamily B member 1	90.7511	53.353	0.587905	52.4128	30.3991	0.579995	0.58395	N
EIF3D_HUMAN	Eukaryotic translation initiation factor 3 subunit D	154.819	92.5757	0.597962	82.7741	46.7418	0.564691	0.581327	Y
RT05_HUMAN	28S ribosomal protein S5, mitochondrial	28.3854	19.007	0.669606	21.1912	10.1005	0.476637	0.573122	Y
ABCF1_HUMAN	ATP-binding cassette sub-family F member 1	35.9303	21.1427	0.588437	23.3611	12.9472	0.554223	0.57133	Y
SND1_HUMAN	Staphylococcal nuclease domain-containing protein 1	478.776	299.738	0.62605	326.84	165.911	0.50762	0.566835	Y
RALY_HUMAN	RNA-binding protein Raly	133.898	88.7414	0.662756	95.5456	43.8587	0.459034	0.560895	Y
RL34_HUMAN	60S ribosomal protein L34	124.838	84.6549	0.678119	126.037	54.925	0.435787	0.556953	Y
EZRI_HUMAN	Ezrin	6.22863	4.78442	0.768133	3.43906	1.1883	0.345532	0.556832	Y
ZC3HF_HUMAN	Zinc finger CCCH domain-containing protein 15	8.97086	6.08705	0.678536	8.4606	3.65307	0.431774	0.555155	Y
TOP3B_HUMAN	DNA topoisomerase 3-beta-1	30.1924	17.8882	0.592472	17.9531	9.08372	0.50597	0.549221	Y
ACTH_HUMAN	Actin, gamma-enteric smooth muscle	42.6802	24.8759	0.582845	25.2887	12.8147	0.506735	0.54479	N
DHX30_HUMAN	ATP-dependent RNA helicase DHX30	96.9051	60.5972	0.625326	67.3215	31.1354	0.462488	0.543907	Y
PTBP3_HUMAN	Polypyrimidine tract-binding protein 3	293.464	187.746	0.639758	240.893	107.893	0.447889	0.543823	Y
TNR6B_HUMAN	Trinucleotide repeat-containing gene 6B protein	74.9475	48.1563	0.642534	57.778	25.1038	0.434487	0.538511	N
DDX1_HUMAN	ATP-dependent RNA helicase DDX1	32.3885	17.1424	0.529274	21.818	11.5615	0.529908	0.529591	Y
UBAP2_HUMAN	Ubiquitin-associated protein 2	106.605	61.8405	0.580091	68.8108	32.3993	0.470846	0.525469	Y
RT09_HUMAN	28S ribosomal protein S9, mitochondrial	26.8383	18.9674	0.706729	24.9592	8.42891	0.337707	0.522218	N
NUCL_HUMAN	Nucleolin	252.266	132.671	0.525918	143.711	72.6118	0.505261	0.51559	Y
PAP1L_HUMAN	Polyadenylate-binding protein 1-like	82.7859	35.3866	0.427447	51.205	30.805	0.601602	0.514525	N
MEX3D_HUMAN	RNA-binding protein MEX3D	28.0537	16.316	0.581597	18.7173	7.89252	0.421671	0.501634	Y
FA98A_HUMAN	Protein FAM98A	106.295	56.9768	0.536027	77.3215	35.9273	0.464648	0.500337	Y
GRSF1_HUMAN	G-rich sequence factor 1	187.3	101.137	0.539976	130.053	58.4149	0.449161	0.494568	Y
FAKD2_HUMAN	FAST kinase domain-containing protein 2, mitochondrial	132.111	77.4105	0.58595	86.7324	34.8693	0.402034	0.493992	Y
RBPMS_HUMAN	RNA-binding protein with multiple splicing	4.30405	2.93749	0.682494	3.99812	1.16805	0.292151	0.487322	Y
SRSF1_HUMAN	Serine/arginine-rich splicing factor 1	18.3725	10.6982	0.582296	14.7321	5.67409	0.38515	0.483723	Y
ATX2L_HUMAN	Ataxin-2-like protein	181.133	91.5668	0.505523	115.931	52.3407	0.451482	0.478502	Y
R3HD1_HUMAN	R3H domain-containing protein 1	124.49	63.9393	0.51361	86.969	38.176	0.438961	0.476286	Y
DDX28_HUMAN	Probable ATP-dependent RNA helicase DDX28	13.0133	6.97594	0.536062	9.25701	3.70238	0.399954	0.468008	Y
EIF3E_HUMAN	Eukaryotic translation initiation factor 3 subunit E	12.0345	5.89464	0.489813	6.15137	2.68791	0.436962	0.463388	N
TISD_HUMAN	mRNA decay activator protein ZFP36L2	64.512	33.009	0.511672	45.8186	18.1315	0.395725	0.453698	Y
RC3H2_HUMAN	Roquin-2	30.6301	14.568	0.475611	23.0868	9.88232	0.428052	0.451831	Y
GGYF2_HUMAN	GRB10-interacting GYF protein 2	29.1285	13.3279	0.457554	21.3986	9.49163	0.443562	0.450558	Y
IF4A2_HUMAN	Eukaryotic initiation factor 4A-II	104.631	57.9558	0.553905	77.1311	25.351	0.328675	0.44129	N
RS3A_HUMAN	40S ribosomal protein S3a	54.6621	25.9023	0.473862	32.3002	13.0941	0.405387	0.439625	Y
SYYM_HUMAN	Tyrosine--tRNA ligase, mitochondrial	6.21303	3.07603	0.495093	5.7074	2.08459	0.365243	0.430168	N
IF4G1_HUMAN	Eukaryotic translation initiation factor 4 gamma 1	345.569	136.153	0.393996	192.701	89.8363	0.466194	0.430095	Y
AGO1_HUMAN	Protein argonaute-1	17.515	7.41749	0.423494	11.1021	4.77024	0.429669	0.426581	Y
NPM_HUMAN	Nucleophosmin	57.1224	27.2196	0.476514	42.7392	15.4522	0.361546	0.41903	N
R3HD2_HUMAN	R3H domain-containing protein 2	93.6835	43.1247	0.460323	64.7221	24.3601	0.37638	0.418352	Y
PUF60_HUMAN	Poly(U)-binding-splicing factor PUF60	42.6166	19.9314	0.46769	26.901	9.68297	0.359948	0.413819	Y
PAR12_HUMAN	Protein mono-ADP-ribosyltransferase PARP12	105.477	46.695	0.442705	64.4824	23.9949	0.372115	0.40741	Y
DDX6_HUMAN	Probable ATP-dependent RNA helicase DDX6	87.4425	43.0242	0.492028	70.8635	22.3689	0.315662	0.403845	Y
SYNE2_HUMAN	Nesprin-2	288.43	127.449	0.441871	189.953	66.7666	0.351491	0.396681	N
AHNK_HUMAN	Neuroblast differentiation-associated protein AHNAK	87.5067	37.8988	0.433095	51.6312	18.475	0.357827	0.395461	Y
UBP10_HUMAN	Ubiquitin carboxyl-terminal hydrolase 10	107.231	40.212	0.375002	64.1109	25.7312	0.401355	0.388179	Y
PRC2B_HUMAN	Protein PRRC2B	16.4377	7.75188	0.471593	14.0372	4.15098	0.295714	0.383653	Y
IF4H_HUMAN	Eukaryotic translation initiation factor 4H	326.022	136.941	0.420035	230.836	78.6033	0.340515	0.380275	Y
PRDX4_HUMAN	Peroxiredoxin-4	221.868	99.2958	0.447544	167.759	50.8249	0.302963	0.375254	Y
Z3H7A_HUMAN	Zinc finger CCCH domain-containing protein 7A	194.626	74.4246	0.382399	119.134	42.8953	0.360058	0.371228	Y
CCDC9_HUMAN	Coiled-coil domain-containing protein 9	37.1295	9.8413	0.265053	16.2207	7.20711	0.444315	0.354684	Y
RL27_HUMAN	60S ribosomal protein L27	37.036	15.5412	0.419623	24.8769	6.93032	0.278585	0.349104	Y
RS10_HUMAN	40S ribosomal protein S10	105.856	47.6434	0.450078	87.8044	21.7849	0.248108	0.349093	Y
PAP1M_HUMAN	Polyadenylate-binding protein 1-like 2	54.215	25.3542	0.467661	43.264	8.74883	0.202219	0.33494	Y
SFPQ_HUMAN	Splicing factor, proline- and glutamine-rich	73.5848	28.8487	0.392047	55.6205	15.1879	0.273062	0.332555	Y
NONO_HUMAN	Non-POU domain-containing octamer-binding protein	39.5228	11.6227	0.294077	16.0607	5.09877	0.317468	0.305772	Y
RBMX_HUMAN	RNA-binding motif protein, X chromosome	124.823	39.7763	0.318662	71.1141	20.4067	0.286957	0.30281	Y
RRBP1_HUMAN	Ribosome-binding protein 1	93.8863	31.684	0.337472	63.9951	16.8155	0.262763	0.300117	Y
AKAP1_HUMAN	A-kinase anchor protein 1, mitochondrial	84.1414	29.1918	0.346937	66.2326	16.516	0.249364	0.29815	Y
HELZ_HUMAN	Probable helicase with zinc finger domain	68.5347	21.7633	0.317552	47.4583	13.0688	0.275374	0.296463	N
SYEP_HUMAN	Bifunctional glutamate/proline--tRNA ligase	18.3916	6.23242	0.338874	12.8041	3.23767	0.252863	0.295868	N
XRCC5_HUMAN	X-ray repair cross-complementing protein 5	16.3576	5.61669	0.343368	11.9745	2.45923	0.205373	0.27437	Y
DHX36_HUMAN	ATP-dependent DNA/RNA helicase DHX36	68.6349	19.8981	0.289912	47.6196	12.2577	0.257408	0.27366	Y
FXR2_HUMAN	Fragile X mental retardation syndrome-related protein 2	166.357	45.0233	0.270643	97.9854	26.9442	0.274982	0.272812	Y
TUT4_HUMAN	Terminal uridylyltransferase 4	101.485	32.0844	0.316148	74.7904	16.3457	0.218553	0.267351	Y
YTHD1_HUMAN	YTH domain-containing family protein 1	63.4434	16.1178	0.25405	41.0451	10.9308	0.266312	0.260181	Y
ATPA_HUMAN	ATP synthase subunit alpha, mitochondrial	7.60417	2.6234	0.344995	5.44776	0.941005	0.172732	0.258864	Y
MACF1_HUMAN	Microtubule-actin cross-linking factor 1, isoforms 1/2/3/5	275.521	69.1336	0.25092	172.845	44.9285	0.259935	0.255428	Y
STAU1_HUMAN	Double-stranded RNA-binding protein Staufen homolog 1	90.8448	34.4524	0.379244	148.063	18.4477	0.124594	0.251919	Y
RL18A_HUMAN	60S ribosomal protein L18a	95.9276	18.3881	0.191687	65.8151	19.8174	0.301107	0.246397	Y
PABP5_HUMAN	Polyadenylate-binding protein 5	219.597	33.922	0.154474	126.166	36.7501	0.291283	0.222878	Y
STRAP_HUMAN	Serine-threonine kinase receptor-associated protein	37.6067	10.5226	0.279808	26.0063	4.31138	0.165782	0.222795	N
LYRIC_HUMAN	Protein LYRIC	64.1612	17.0901	0.266362	78.67	11.1267	0.141436	0.203899	Y
RS11_HUMAN	40S ribosomal protein S11	138.912	32.0523	0.230738	98.4913	17.3753	0.176414	0.203576	Y
EF1G_HUMAN	Elongation factor 1-gamma	34.5994	5.23094	0.151186	18.3676	4.18109	0.227635	0.18941	N
ILF3_HUMAN	Interleukin enhancer-binding factor 3	280.649	59.6972	0.212711	215.166	35.6646	0.165754	0.189233	Y
SRSF6_HUMAN	Serine/arginine-rich splicing factor 6	12.2001	2.8678	0.235063	8.23946	1.10886	0.134579	0.184821	Y
IF4A3_HUMAN	Eukaryotic initiation factor 4A-III	20.8748	2.15817	0.103387	7.71881	1.37563	0.178217	0.140802	Y
ANXA2_HUMAN	Annexin A2	92.7406	10.7496	0.11591	48.953	7.03015	0.14361	0.12976	Y
EIF2A_HUMAN	Eukaryotic translation initiation factor 2A	23.1257	3.55923	0.153908	19.5832	1.80736	0.0922915	0.1231	Y
SPB5_HUMAN	Serpin B5	78.7774	10.5545	0.133979	52.1844	5.03097	0.0964076	0.115193	Y
RMXL3_HUMAN	RNA-binding motif protein, X-linked-like-3	25.4713	3.67188	0.144157	24.4744	2.02219	0.0826244	0.113391	Y
SRSF3_HUMAN	Serine/arginine-rich splicing factor 3	72.8181	8.76409	0.120356	59.8815	4.41474	0.0737247	0.0970402	Y
IF2B1_HUMAN	Insulin-like growth factor 2 mRNA-binding protein 1	37.6448	2.99238	0.0794897	27.7603	3.0264	0.109019	0.0942544	N
RS7_HUMAN	40S ribosomal protein S7	38.4728	2.81027	0.0730457	26.938	1.73557	0.0644283	0.068737	Y
PLEC_HUMAN	Plectin	1890.06	123.818	0.0655103	1272.35	65.551	0.0515198	0.058515	Y
