# Supplementary material for: Unresolved stalled ribosome complexes restrict cell-cycle progression after genotoxic stress
Source: Mol Cell. 2022 Apr 21;82(8):1557–1572.e7. doi: 10.1016/j.molcel.2022.01.019 (PMC9098122; doi:10.1016/j.molcel.2022.01.019)
Supplement: Table S3. Oligonucleotides, gblocks, and siRNAs used in this study, related to STAR Methods [file mmc4.xlsx]

## Sheet: Oligonucleotides
Name	Sequence (5' to 3')
ASCC3-3F Fwd	CTCGTAGGTACCATGGCTTTACCTCGTCTCACAGG
ASCC3-3F Rev	CTGTCACTCGAGCTTTAATGCCAGGTCAGTCAG
3F-ASCC3 Fwd	CTCGTAGGATCCGCTTTACCTCGTCTCACAGG
3F-ASCC3 Rev	CTGACTGACCTGGCATTAAAGTAACTCGAG
GKT-AAA Fwd	AGCCAACATTGCAATGCTGACAGTCTTG
GKT-AAA Rev	GCTGCAGCTCCTGTAGGGGCACA
E612Q Fwd	TATTCTTGATCAAGTTCATTTGCTG
E612Q Rev	AGGAGCCTTACAATCTGG
T7_5prime_ultramer_F	AAGCTTTAATACGACTCACTATAGGACTAGTATTTCAGTTGCAGTATAATATAGTTAAGTAGTTAGAAGTATTGTAATATTCCCATGGGGTCGACGATTACAAAGACGACGACGACAAGGGTGACTATAAAGACGACGATGATAAAATTGACTACAAGGATGACGATGACAAGTAATACC
HindIII_T7_F	NNNNNNAAGCTTTAATACGACTCACTATAG
XbaI_polyA_ultramer_R	CGGCATCTAGAGAAGACTTTTTTTTTTTTTTTTTTTTTTTTTTTTTTTTTTTTTTTTTTTTTTTTTTTTTTTTTTTTTTTTTTTTTTTTTTTTTTTTTTCTCGAGAGCGTAATCTGGAACATCGTATGGGTATTACTTGTCATCGTCATCCT
T7_5prime_F	NNNNNNAAGCTTTAATACGACTCACTATAG
NcoI_Fluc_F	TCAAATCCATGGGTCACCACCACCACCACGAAGACGCCAAAAACATAA
XhoI_Fluc_R	TCTTAACTCGAGCACGCCGATCTTTCC
NheI_Fluc_F	GACAAGTAAGCTAGCTACCCATACGATGTTCCAGATTACGC
NheI_Fluc_R	GTATGGGTAGCTAGCTTACTTGTCATCGTCATCCTTGTAGTCAATTTTATC
M13/pUC_F	CCCAGTCACGACGTTGTAAAACG
M13/pUC_R	AGCGGATAACAATTTCACACAGG

## Sheet: gblocks
Name	Sequence (5'-3')
C-3XFLAG	GTTTCACAATCTCGAGGACTACAAAGACCATGACGGTGATTATAAAGATCATGATATCGATTACAAGGATGACGATGACAAGTAAGGGCCCGTGCCAACGG
N-3XFLAG	GTTTCACAATGGTACCATGGACTACAAAGACCATGACGGTGATTATAAAGATCATGATATCGATTACAAGGATGACGATGACAAGGGATCCGTGCCAACGG

## Sheet: siRNAs
Name	Sequence (5' to 3') or identifier
ASCC3 siRNA Fwd	UUCAUUUAAUUAUCUUGCUU
ASCC3 siRNA Rev	GCAAGAUAAUAAUGAAGA
ASCC2 siRNA Fwd	UUGUAUACCACAAAAUACCGG
ASCC2 siRNA Rev	GGUAUUUUGUGUUAUACAAAC
ASC-1 siRNA Fwd	AAUUUCAUCUUUUUUGAAGCA
ASC-1 siRNA Rev	CUUCAAAAAAGAUGAAAUUUU
ASCC1 Dicer-substrate RNA	Integrated DNA Technologies, DsiRNA ID #hs.Ri.ASCC1.13.2
Pelo Dicer-substrate RNA	Integrated DNA Technologies, DsiRNA ID #hs.Ri.PELO.13.2
Silencer Select Pre-designed siRNA to ZNF598	Life Technologies, siRNA ID #s40509
Silencer Select Pre-designed siRNA to ZAK	Life Technologies, siRNA ID #s28653
Silencer Select negative control siRNA	Life Technologies, cat. #4390843
			s
